# Supplementary material for: Machine Learning for Warfarin Therapy: A Systematic Review
Source: Pharmaceuticals (Basel). 2025 Oct 14;18(10):1544. doi: 10.3390/ph18101544 (PMC12567301; doi:10.3390/ph18101544)
Supplement: Supplementary file 1 [file pharmaceuticals-18-01544-s001.zip]

Archive with 1 entries (1 files):
- pharmaceuticals-3860075-supplementary.pdf
